# Supplementary material for: Diversity of Major Yield Traits and Nutritional Components Among Greenhouse Grown Chickpea (Cicer arietinum L.) Breeding Lines, Landraces, and Cultivars of Different Origins
Source: Plants (Basel). 2024 Nov 1;13(21):3078. doi: 10.3390/plants13213078 (PMC11548202; doi:10.3390/plants13213078)
Supplement: Supplementary file 1 [file plants-13-03078-s001.zip]

Archive with 1 entries (1 files):
- plants-3278246-supplementary.pdf
